# Supplementary material for: Modeling the “F” in “SAFE”: The dynamic game of facial cleanliness in trachoma prevention
Source: PLoS One. 2023 Jun 23;18(6):e0287464. doi: 10.1371/journal.pone.0287464 (PMC10289400; doi:10.1371/journal.pone.0287464)
Supplement: S1 File — (M) [file pone.0287464.s001.m]

function Trachoma
% This is MATLAB code for Trachoma project based on Math380 project
% worked on by students
% Mary Barazanji, Janesah D. Ngo, Jule A. Powe, and Kimberley P. Schneider
% based on the template by Jan Rychtar and  Dewey Taylor
% Email questions to Jan Rychtar rychtarj@vcu.edu

% Version from May 9, 2023

%% (Part 0) Technical preliminaries

% Close all figures
close all;

% Clear all variables
clearvars;

% Set the random number generator for reproducibility
rng(0)

% Check if the folder for figures exists and create if not
if not(isfolder('Figures'))
    mkdir('Figures')
end


% Set the file for textual output and write the date and time we run the code
% After multiple run, the last output is at the bottom of this text file
diary 'Trachoma_code_output.txt'
disp_Diary('--------------- New run  ----------------')
disp_Diary(datetime)


%% (Part 1) Set up the compartments

Comps = {'SH', '$S$';    % Susceptible
    'EH', '$E$'; % Exposed
    'IH', '$I$'; %Infected
    'TH', '$T$'; % Recovered
    'cS', '$c_S$'; % rate of face washing for susceptible
    'cT', '$c_T$'; % rate of face washing for T
    'cI', '$c_I$'; % rate of face washing for I
    };
% Set the compartments as empty ``global'' variables
SH = [];
EH = [];
IH = [];
TH = [];
cS = [];
cT = [];
cI = [];

% Get the number of compartments, discard the number of columns
[numComps,~] = size(Comps); %


%% (Part 2) Setting up parameters (names and values)

% Part 2a - list of all parameters, base values and ranges

% Set the main parameters
% Each line is for one parameter
% The first column is the name that will be used in Matlab
% The second column is the label that will be used for plotting
% The third is the base value
% The fourth is the minimal and the fifth is the maximal value (for
% sensitivity analysis)


Params = ...
    {'oI', '$o_I$', 0.76, 0.57, 0.9;   % effectiveness of cleaning for I
    'oS', '$o_S$', 0.76, 0.57, 0.9;   % effectiveness of cleaning for S
    'oT', '$o_T$', 0.76, 0.57, 0.9;   % effectiveness of cleaning for T
    'betaH',     '$\beta_H$',     0.43, 0.35, 0.58; % Transmission rate between humans
    'betaFmax',     '$\beta_F^{max}$',     0.43, 0, 0.58; % Transmission rate between flies and humans
    'nF',     '$n_F$',     2,   0,  5; % number of flies per person
    'nFhalf',   '$n_{F,1/2}$',     2,   1, 10; % number of flies causing 50% transmissions
    'sigmaInv',  '$\sigma^{-1}$',     2.5, 1.5, 4;   % Incubation rate
    'omegaInv', '$\omega^{-1}$', 15, 10, 20.5;   % rrecovery rate
    'tau',    '$\tau$',       0.0, 0, 0; %1/26;   % rate of treatment by antibiotics
    'Gamma',   '$\Gamma$', 0.5, 0.2, 0.8;   % Susceptibility to reinfection
    'rho',    '$\rho$',   1/5.4, 1/8, 1/3.4;   %
    'kappaS', '$\kappa_S$', 20, 20, 20;
    'kappaT', '$\kappa_T$', 20, 20, 20;
    'kappaI', '$\kappa_I$', 0.01, 0, 0.02;
    'phi',    '$\phi$',  0.1, 0, 0.15;
    'CW', '$C_W$', 1,0.001,10;
    'kappa', '$\kappa''$', 10, 10, 10; 
    };


% The controls follow the same structure as the parameters
% They are used typically in vector borne diseases when people spray
% against mosquitos, etc.
Controls = {'dummy', '$dummy$', 0, 0, 0.0;
    };

% By default, set the controls to 0 (even if their values are not zero)
% This will results in simulations as if no controls are used
% We can change this setting anytime later
setcontrols = 0;

% Part 2b - Set the parameters as global variables
% This enables them to be passed from a function to function without actually calling them
% It may not be the cleanest way to do it from coding perspective, but
% increases legibility of the code in some places

oI = [];
oS = [];
oT = [];
nF =[];
nFhalf=[];
betaH=[];
betaFmax=[];

omega = [];
tau = [];
sigma = [];
Gamma= [];
rho= [];
kappaS = [];
kappaT = [];
kappaI = [];
kappa = [];
phi = [];
CW = [];

dummy =[];


% Part 2c - Set the auxiliary variables and make them global parameters

% (they are not parameters but are calculated from them easily and
% they simplify the model)
% A typical use:  if some parameters are given as times (duration of
% infectious period) but the model needs the rate (1/duration),
% we can address it here.
%
%
% Each line is for one aux variable
% The first column is the name that will be used in Matlab
% The second column is the label that will be used for plotting
% The third is the formula

AuxVars = { ...
    'beta', '$\beta$', '(betaH+betaFmax*nF/(nF+nFhalf))'; % Transmission rate
    'sigma', '$\sigma$', '1/sigmaInv';
    'omega', '$\omega$', '1/omegaInv'
    };

% Set all auxiliary variables as global
beta = [];
sigmaInv = [];
omegaInv = [];


% Part 2d - Actually set the values of the parameters

% Get the number of parameters, discard the number of columns
[numParams,~] = size(Params); %
[numControls,~] = size(Controls); %

% Get the number of auxiliary variables, discard the number of columns
[numAuxVars,~] = size(AuxVars); %

% Get the parameter names
Names = Params(:,1);
Labels = Params(:,2);

% Get the parameter base values
BaseValues = Params(:,3);

% Actually set the parameters
ResetParameters
CalculateAuxiliaryVariables


% Plot the figure for average recovery rate
%getAverageRecoveryRate

%% Get R0 at the end of MDA
tau = 0;
getR0
% reset parameters to be able to do further calculations
ResetParameters
CalculateAuxiliaryVariables


%% Plot Figure 6 of the paper
%Uncertainty and sensitivity analysis (Figure 6 of the paper)
%Use LHS_PRCC(RespFunction, RespName, FileName, Pars, Samples) to do the
% analysis; the last parameters are optional
figure('Units','Inches','Position',[0, 0, 10, 5.5]);
t=tiledlayout(2,3)
t.Padding = 'compact';
t.TileSpacing = 'compact';
mytile = 1;
LHS_PRCC(@getWI, '$C_W^I$', 'CWI', Params, 1000)
LHS_PRCC(@getLowerWT, '$C_W^T$', 'CWT', Params, 1000)
LHS_PRCC(@getLowerWS, '$C_W^S$', 'CWS', Params)
SaveFigure('Fig6')


%% Plots figure 7 of the paper
plotFig7


%% Plot Figure 2 of the paper
CW = 0.203;
CalculateAuxiliaryVariables
temp=getNumericalSolution
round(temp,3)
plotODE('Fig2', [0,200],[ 0.87, 0.014, 0.086,  0.03, 0.687,   0.01,  0.99])


    function [all_vals, output] = getCWcrit(par)
        % Calculates dependence of all the compartments  on the parameter
        % specified by par

        % Reset parameters just to start properly
        ResetParameters
        
        % Determine which parameter are we talking about
        %par_base = Params{strcmp(Names,par),3};
        par_min = Params{strcmp(Names,par),4};
        par_max = Params{strcmp(Names,par),5};


        % Set all parameter values
        all_vals = linspace(par_min, par_max, 51);

        % For every value, set the parameter to that value and evaluate the
        % function
        for auxp = 1:length(all_vals)
            disp(['doing ' par ' ' num2str(auxp) ' out of ' num2str(length(all_vals))])
            eval([par '=' num2str(all_vals(auxp)) '; ']); %ADD ; HERE WHEN DONE TESTING
            CalculateAuxiliaryVariables
           
            output(auxp,:) = [getWI, getWT, getWS];
        end


    end


%% Plot Figure 5 of the paper
[all_val, out] = getCWcrit('nF');
figure
hold on
plot(all_val,out(:,1), 'r-')
plot(all_val,out(:,2), 'b--')
plot(all_val,out(:,3), 'b--')
plot(all_val,out(:,4), 'k:')
plot(all_val,out(:,5), 'k:')


xlabel('Number of flies, $n_F$')
ylabel('Critical cost of water')
FormatFigure
SaveFigure('Fig5')


%% Plot Figure 3 of the paper
figure('Units','Inches','Position',[0, 0, 10, 5.5]);
t=tiledlayout(2,3);
t.Padding = 'compact';
t.TileSpacing = 'compact';
all_nF = [0 2 5];
for aux_temp_nF = 1:length(all_nF)
    % Set basevalue for nF 
    BaseValues{strcmp(Names,'nF')} = all_nF(aux_temp_nF);
    % reset parameters and all
    ResetParameters
    CalculateAuxiliaryVariables
    % Calculate the dependence of all compartments
    [all_vals, out] = getDependence('CW');
    
%    the order of cmps is S=1, I=3, T=4, cS=5, cI=7, cT=6
    h=nexttile(aux_temp_nF);
    title(['$n_F = ' num2str(nF) '$'], 'FontSize',16, 'Interpreter', 'LaTeX')
    hold on
    plot(all_vals, out(:,1), 'k:', 'LineWidth'   , 2)
    plot(all_vals, out(:,3), 'r-', 'LineWidth'   , 2)
    plot(all_vals, out(:,4), 'b--', 'LineWidth'   , 2)
    if aux_temp_nF == 1
        ylabel('Prevalence', 'FontSize',16, 'Interpreter', 'LaTeX');
    end
    ylim([0,1])
    %xlabel(Labels(strcmp(Names,'CW')), 'FontSize',12, 'Interpreter', 'LaTeX')
    xticks(linspace(0, Params{strcmp(Names, 'CW'), 5}, 6))
 
    h=nexttile(aux_temp_nF+length(all_nF));
    hold on
    plot(all_vals, out(:,5), 'k:', 'LineWidth'   , 2)
    plot(all_vals, out(:,7), 'r-', 'LineWidth'   , 2)
    plot(all_vals, out(:,6), 'b--', 'LineWidth'   , 2)
    if aux_temp_nF == 1
        ylabel('Cleanliness', 'FontSize',16, 'Interpreter', 'LaTeX');
    end
    ylim([0,1])
    xlabel('Cost of water, $C_W$', 'FontSize',16, 'Interpreter', 'LaTeX')
    xticks(linspace(0, Params{strcmp(Names, 'CW'), 5}, 6))

end
SaveFigure(['Fig3'])


%% Plot Figure 4 of the paper

figure('Units','Inches','Position',[0, 0, 10, 5.5]);
t=tiledlayout(2,3);
t.Padding = 'compact';
t.TileSpacing = 'compact';
all_CW = [0.1 2 5];
for aux_temp_CW = 1:length(all_CW)
    % Set the nF to tempnF
    BaseValues{strcmp(Names,'CW')} = all_CW(aux_temp_CW);
    % reset parameters and all
    ResetParameters
    CalculateAuxiliaryVariables
    [all_vals, out] = getDependence('nF');
    
%    for cmp = [1 3 4 5 7 6] % we want cT(6) under T(4) and cI(7) under I(3)
    h=nexttile(aux_temp_CW);
    title(['$C_W = ' num2str(CW) '$'], 'FontSize',16, 'Interpreter', 'LaTeX')
    hold on
    plot(all_vals, out(:,1), 'k:', 'LineWidth'   , 2)
    plot(all_vals, out(:,3), 'r-', 'LineWidth'   , 2)
    plot(all_vals, out(:,4), 'b--', 'LineWidth'   , 2)
    if aux_temp_CW == 1
        ylabel('Prevalence', 'FontSize',16, 'Interpreter', 'LaTeX');
    end
    ylim([0,1])
    %xlabel(Labels(strcmp(Names,'nF')), 'FontSize',12, 'Interpreter', 'LaTeX')
    xticks(linspace(0, Params{strcmp(Names, 'nF'), 5}, 6))
 
    h=nexttile(aux_temp_CW+length(all_CW));
    hold on
    plot(all_vals, out(:,5), 'k:', 'LineWidth'   , 2)
    plot(all_vals, out(:,7), 'r-', 'LineWidth'   , 2)
    plot(all_vals, out(:,6), 'b--', 'LineWidth'   , 2)
    if aux_temp_CW == 1
        ylabel('Cleanliness', 'FontSize',16, 'Interpreter', 'LaTeX');
    end
    ylim([0,1])
    xlabel('Number of flies, $n_F$', 'FontSize',16, 'Interpreter', 'LaTeX')
    xticks(linspace(0, Params{strcmp(Names, 'nF'), 5}, 6))

end
SaveFigure(['Fig4'])


return


%% Part 3 set up the equations of the system

    function equations = getEquations
        % This returns the right hand sides of the equations associated
        % with the model
        % It is done via a function so that the equations are set whenever
        % needed. They can be used for symbolic solutions as well as for
        % numerical solutions or even for differential equations

        % The equations have to be in the same order as the compartments
        % (if the compartments are SIRV, the equations have to correspond
        % to S first, I second, R third and V last
        equations = { ...
            %\frac{d\SH}{dt} &=
            rho*TH + tau*EH - beta*SH*IH*(1-oI*cI)*(1-oS*cS);
            % \frac{d\EH}{dt} &=
            beta*SH*IH*(1-oI*cI)*(1-oS*cS)- (sigma+tau)*EH;
            % \frac{d\IH}{dt} &=
            sigma*EH + beta*Gamma*TH*IH*(1-oI*cI)*(1-oT*cT) - (omega+tau)*IH;
            % \frac{d\TH}{dt} &=
            (omega+tau)*IH - beta*Gamma*TH*IH*(1-oI*cI)*(1-oT*cT) - rho*TH;
            % \frac{d\cS}{dt} &=
            kappa * cS * (1-cS) * (kappaS* oS*(1-oI*cI)*beta*IH - CW);
            % \frac{d\cT}{dt} &=
            kappa* cT * (1-cT) * (kappaT * oT*(1-oI*cI)*beta*IH*Gamma - CW);
            % \frac{d\cI}{dt} &=
            kappa  * cI * (1-cI) * (kappaI*oI*beta*(SH+Gamma*TH) + phi*nF -CW);
            };
    end


    function equations = getEquationsTrachoma
        % This returns the right hand sides of the equations associated
        % with the model for the numerical solutions for equilibria
        equations = { ...
            %\frac{d\SH}{dt} &=
            rho*TH + tau*EH - beta*SH*IH*(1-oI*cI)*(1-oS*cS);
            % \frac{d\EH}{dt} &=
            beta*SH*IH*(1-oI*cI)*(1-oS*cS)- (sigma+tau)*EH;
            % \frac{d\IH}{dt} &=
            sigma*EH + beta*Gamma*TH*IH*(1-oI*cI)*(1-oT*cT) - (omega+tau)*IH;
            % \frac{d\cS}{dt} &=
            kappa * cS * (1-cS) * (kappaS* oS*(1-oI*cI)*beta*IH - CW);
            % \frac{d\cT}{dt} &=
            kappa * cT * (1-cT) * (kappaT * oT*(1-oI*cI)*beta*IH*Gamma - CW);
            % \frac{d\cI}{dt} &=
            kappa  * cI * (1-cI) * (kappaI*oI*beta*(SH+Gamma*TH) + phi*nF -CW);
            % all sum up to 1
            SH+EH+IH+TH-1;
            };
    end


%% Part 4  Actual code to run starts here


    function output = getNumericalSolution
        % Returns the stable solution

        %Initialize output
        output = [];

        % Get numerical solutions
        mysols = numSolve;

        nsols = size(mysols.cS);

        for aux = 1:nsols % for every solution
            %aux
            % Set that it can be a solution and then go through a series of
            % conditions to check that it is indeed stable
            OK = true;

            % Check that they are within bounds
            for auxcmp = 1:numComps
                numSolutions(auxcmp) = mysols.(Comps{auxcmp})(aux); % This is a fix suggested by matlab with dynamic fields
            end

            if any(numSolutions<0) || any(numSolutions>1)
                OK = false;
                %disp('out of bounts')
            end

            % Check for the derivative of cS
            if kappaS*oS*(1-oI*mysols.cI(aux))*beta*mysols.IH(aux)-CW<0
                if mysols.cS(aux) == 1
                    OK = false;
                    %disp('cS = 0 is stable but we do not have it')
                end
            else
                if mysols.cS(aux) == 0
                    OK = false;
                    %disp('cS = 1 is stable but we do not have it')
                end
            end

            % Check for the derivative of cT
            if kappaT*oT*(1-oI*mysols.cI(aux))*beta*mysols.IH(aux)*Gamma-CW<0
                if mysols.cT(aux) == 1
                    OK = false;
                    %disp('cT = 0 is stable but we do not have it')
                end
            else
                if mysols.cT(aux) == 0
                    OK = false;
                    %disp('cT = 1 is stable but we do not have it')
                end
            end

            % Check for teh sign of derivative of cI
            if kappaI*oI*beta*(mysols.SH(aux)+Gamma*mysols.TH(aux))+phi*nF-CW<0
                if mysols.cI(aux)  == 1
                    OK = false;
                    %disp('cI = 0 is stable but we do not have it')
                end
            else
                if mysols.cI(aux) == 0
                    OK = false;
                    %disp('cI = 1 is stable but we do not have it')
                end
            end

            % Check for DFE
            if mysols.IH(aux) == 0
                if getR0>=1
                    OK = false;
                    %disp('DFE  is not stable')
                end
            end

            if OK % if still can be a solution
                %         disp('====================')
                %         % Unpack the solutions (this is just a generic code that will work no
                %         % matter what the compartments will be defined and denoted above)
                %         for comp = 1:numComps % for each compartment
                %             % Evaluate the value of each compartment
                %             %eval([Comps{comp} '=  mysols.' Comps{comp} '(' num2str(aux) ')']);
                %             round(mysols.(Comps{comp})(aux),3)
                %             %disp([Comps{comp} '= ' num2str(round(mysols.(Comps{comp})(aux),3))]);
                %         end
                output = [output; numSolutions];
            else
                %output = [];

            end
        end
        if length(output) == 0
            disp('no solution')
        end

    end


%  (Part 5) Essential Functions that depend on the model

    function output = getR0
        % Returns R0 given the parameter values
        % Find the formula for R0 on paper first, then code it here
        if kappaI*oI*beta + phi*nF - CW<0
            output = beta*sigma/(sigma+tau)/(omega+tau);
            %disp('R0 is for cI=0 stable')
        else
            output = (1-oI)* beta*sigma/(sigma+tau)/(omega+tau);
            %disp('R0 is for cI=1 stable')
        end
    end

    function sols = getEquilibrium
        % Returns steady states of the dynamics by running the diff
        % equations for long enough

        % Set the initial conditions (this time near DFE)
        InitConditions = [1-0.001, 0.001, 0, 0, 0.5, 0.5, 0.5]';
        % Numerically solve the ODE
        [t,y] = ode45(@(t,y) ODEmodel(t,y), [0 500], InitConditions);

        % The equilibrium will be the last point of the solutions
        sols = y(end,:);
    end


    function anSols = getAnalyticalSolutions
        % Returns analytical solitions

        ancS = 0;
        ancT = 0;
        ancI = 0;

        rS = 1-oS*ancS;
        rT = 1-oT*ancT;
        rI = 1-oI*ancI;

        a = Gamma*beta;
        b = rho *(omega+tau) /sigma + omega+ tau +rho - Gamma*beta;
        c = -rho*(1-1/getR0); %(beta*sigma/(sigma+tau)/(omega+tau)));

        anI = (- b +sqrt(b^2-4*a*c))/(2*a);
        anT = (omega+tau)*anI /(rT*rI*beta*Gamma*anI + rho);
        anE = rho/sigma*anT;
        anS = 1-(anE+anT+anI);

        anSols = [anS anE anI anT ancS ancT ancI];
    end


    function plotODE(FileName, tspan, Init)
        % Plots the solutions of the odes and saves the figure to the file

        if nargin <2  %If there are less than 2 input arguments
            % Set the time span over which we will solve the ODEs
            tspan = [0, 100];
        end

        if nargin<3
        % Set the initial conditions (this time near DFE)
        InitConditions = [1-0.001, 0.001, 0, 0, 0.5, 0.5, 0.5]';
        else
            InitConditions = Init;
        end

        % Numerically solve the ODE
        [t,y] = ode45(@(t,y) ODEmodel(t,y), tspan, InitConditions);

        % Unpack the solutions
        SHsol = y(:,1);  % S is the first coordinate of y
        EHsol = y(:,2);
        IHsol = y(:,3);
        THsol = y(:,4);
        cSsol = y(:,5);
        cTsol = y(:,6);
        cIsol = y(:,7);

        % Plot the solutions, display it as prevalences (i.e., relative to
        % the population size N)
        figure('Units','Inches','Position',[0, 0, 7.5, 3]);
        tt=tiledlayout(1,2);
        %tt.Padding = 'compact';
        %tt.TileSpacing = 'compact';
        h=nexttile(1);
        hold on
        plot(t,IHsol, 'r-', 'Linewidth', 2)
        plot(t,THsol, 'b--', 'Linewidth', 2)
        plot(t,SHsol, 'k:', 'Linewidth', 2)
        ylim([0,1])
        % Set labels, show legend, format and save
        xlabel('Time (in weeks)', 'Interpreter','latex', 'FontSize', 16)
        ylabel('Prevalence', 'Interpreter','latex', 'FontSize', 16)
        %legend('show', 'Location', 'best', 'Interpreter', 'latex');
        %FormatFigure
        %SaveFigure(['SIRV_' FileName])

        % Display another figure with I only. This is useful when there are
        % not many infected individuals compared to other compartments
        nexttile
        plot(t,cSsol, 'k:', 'Linewidth', 2)
        hold on
        plot(t,cTsol, 'b--', 'Linewidth', 2)
        plot(t,cIsol, 'r-', 'Linewidth', 2)
        ylim([0,1])
        %lgd = legend('show', 'Location', 'best', 'Interpreter', 'latex');
        xlabel('Time (in weeks)' , 'Interpreter','latex', 'FontSize', 16)
        ylabel('Cleanliness level', 'Interpreter','latex', 'FontSize', 16)
        %        ylim([0 max(csol)]) % Set limits between 0 and the max prevalence
        %FormatFigure
        SaveFigure([FileName])


    end


    function plotFig7
        InitConditions = [1-0.001, 0.001, 0, 0, 0.5, 0.5, 0.5]';
        figure('Units','Inches','Position',[0, 0, 7.5, 9]);
        tt=tiledlayout(1,2);
        %tt.Padding = 'compact';
        %tt.TileSpacing = 'compact';
        %h=nexttile(1);
               hold on
 
        for CW = [1, 2.5, 7]
        nexttile;
        CalculateAuxiliaryVariables
        if CW == 1
            tspan = [0 50];
        else
            tspan = [0 200];
        end

        % Numerically solve the ODE
        [t,y] = ode45(@(t,y) ODEmodel(t,y), tspan, InitConditions);

        % Unpack the solutions
        SHsol = y(:,1);  % S is the first coordinate of y
        EHsol = y(:,2);
        IHsol = y(:,3);
        THsol = y(:,4);
        cSsol = y(:,5);
        cTsol = y(:,6);
        cIsol = y(:,7);
        hold on
        plot(t,IHsol, 'r-', 'Linewidth', 2)
        plot(t,THsol, 'b--', 'Linewidth', 2)
        plot(t,SHsol, 'k:', 'Linewidth', 2)
        ylim([0,1])
        % Set labels, show legend, format and save
        xlabel('Time (in weeks)', 'Interpreter','latex', 'FontSize', 16)
        ylabel('Prevalence', 'Interpreter','latex', 'FontSize', 16)
        %legend('show', 'Location', 'best', 'Interpreter', 'latex');
        %FormatFigure
        %SaveFigure(['SIRV_' FileName])

        % Display another figure with I only. This is useful when there are
        % not many infected individuals compared to other compartments
        nexttile
        plot(t,cSsol, 'k:', 'Linewidth', 2)
        hold on
        plot(t,cTsol, 'b--', 'Linewidth', 2)
        plot(t,cIsol, 'r-', 'Linewidth', 2)
        ylim([0,1])
        %lgd = legend('show', 'Location', 'best', 'Interpreter', 'latex');
        xlabel('Time (in weeks)' , 'Interpreter','latex', 'FontSize', 16)
        ylabel('Cleanliness level', 'Interpreter','latex', 'FontSize', 16)
        %        ylim([0 max(csol)]) % Set limits between 0 and the max prevalence
        %FormatFigure
        end
        SaveFigure('Fig7')


    end

    function output = getS
        mysols = getEquilibrium;
        output = mysols(1);
    end

    function plotDependence(par,outcome, YLabel, Title, FileName)
        % Plots dependence of the function outcome on the parameter
        % specified by par

        % Reset parameters jsut to start properly
        ResetParameters

        % Determine which parameter are we talking about
        par_base = Params{strcmp(Names,par),3};
        par_min = Params{strcmp(Names,par),4};
        par_max = Params{strcmp(Names,par),5};


        % Set all parameter values
        all_vals = linspace(par_min, par_max, 101);

        % For every value, set the parameter to that value and evaluate the
        % function
        out = NaN(length(all_vals), numComps, 5);
        for auxp = 1:length(all_vals)
            disp(['doing ' num2str(auxp) ' out of ' num2str(length(all_vals))])
            eval([par '=' num2str(all_vals(auxp)) '; ']); %ADD ; HERE WHEN DONE TESTING
            CalculateAuxiliaryVariables
            if strcmp(outcome,'Comps')
                temp = getNumericalSolution;
                [row,col] = size(temp);
                for myrow = 1:row
                    out(auxp,:,myrow) = temp(myrow,:); % getEquilibrium;
                end
            else
                out(auxp) = outcome();
            end
        end

        % Plot the dependence

        save trachoma_out.mat
        if strcmp(outcome,'Comps')
            figure('Units','Inches','Position',[0, 0, 10, 5.5]);
            
            t=tiledlayout(2,3);
            t.Padding = 'compact';
            t.TileSpacing = 'compact';
            for cmp = [1 3 4 5 7 6] % we want cT(6) under T(4) and cI(7) under I(3)
                h=nexttile;
                hold on
                [~,~,third] = size(out);
                for aux = 1:third
                    plot(all_vals, out(:,cmp,aux), 'k.', 'LineWidth'   , 1)
                end
                ylabel(Comps{cmp,2}, 'FontSize',12, 'Interpreter', 'LaTeX');
                ylim([0,1])
                xlabel(Labels(strcmp(Names,par)), 'FontSize',12, 'Interpreter', 'LaTeX');
                if strcmp(par,'CW')
                     xticks(linspace(0, par_max, 6))
                end

            end
            %FormatFigure
            sgtitle(Title, 'Interpreter', 'LaTeX')
            SaveFigure(FileName)

        else
            figure
            plot(all_vals, out, 'k-')
            ylabel(YLabel)
            xlabel(Labels(strcmp(Names,par)))
            FormatFigure
            SaveFigure([FileName '_' par])
        end


    end

    function [all_vals, output] = getDependence(par)
        % Calculates dependence of all the compartments  on the parameter
        % specified by par

        % Reset parameters just to start properly
        ResetParameters
        
        % Determine which parameter are we talking about
        %par_base = Params{strcmp(Names,par),3};
        par_min = Params{strcmp(Names,par),4};
        par_max = Params{strcmp(Names,par),5};


        % Set all parameter values
        all_vals = linspace(par_min, par_max, 51);

        % For every value, set the parameter to that value and evaluate the
        % function
        for auxp = 1:length(all_vals)
            disp(['doing ' par ' ' num2str(auxp) ' out of ' num2str(length(all_vals))])
            eval([par '=' num2str(all_vals(auxp)) '; ']); %ADD ; HERE WHEN DONE TESTING
            CalculateAuxiliaryVariables
            % Get the numerical solution (with 1 or 2 expceptions, it is a
            % single set, very rarely it returns multiple solutions
            temp = getNumericalSolution;
            output(auxp,:) = temp(1,:);
        end


    end


    function output = getWI
        % returns the cost of water at which I stops being protected
        output = kappaI*oI*beta+phi*nF;
    end


    function output = getWS
        % returns the cost of water at which S stops practicing cleanliness
        a = Gamma*beta;
        b = rho *(omega+tau) /sigma + omega+ tau +rho - Gamma*beta;
        c1 = -rho*(1-1/((1-oS)*beta*sigma/(sigma+tau)/(omega+tau)));
        c0 = -rho*(1-1/(beta*sigma/(sigma+tau)/(omega+tau)));
        
        anI1 = (- b +sqrt(b^2-4*a*c1))/(2*a);
        anI0 = (- b +sqrt(b^2-4*a*c0))/(2*a);

        output = [kappaS*oS*beta*anI1 kappaS*oS*beta*anI0];
    end


    function output = getWT
        % Returns the cost of water at which T stops practicing cleanliness
        output = [0 0];
        if getR0>1
            a1 = Gamma*beta*(1-oT);
            b1 = rho *(omega+tau) /sigma + omega+ tau +rho - Gamma*beta*(1-oT);
            c = -rho*(1-1/((1-oS)*beta*sigma/(sigma+tau)/(omega+tau))); %(beta*sigma/(sigma+tau)/(omega+tau)));

            a0 = Gamma*beta;
            b0 = rho *(omega+tau) /sigma + omega+ tau +rho - Gamma*beta;
            c = -rho*(1-1/((1-oS)*beta*sigma/(sigma+tau)/(omega+tau))); %(beta*sigma/(sigma+tau)/(omega+tau)));

            anI0 = (- b0 +sqrt(b0^2-4*a0*c))/(2*a0);
            anI1 = (- b1 +sqrt(b1^2-4*a1*c))/(2*a1);


            output = [kappaT*oT*beta*anI1*Gamma kappaT*oT*beta*anI0*Gamma];

        end
    end

    function output = getLowerWT
        % Returns the first critical value for CT transition
        temp = getWT;
        output = max(0,real(temp(1)));
    end

    function output = getLowerWS
        % Returns the first critical value for CT transition
        temp = getWS;
        output = max(0,real(temp(1)));
    end


    function output = getAverageRecoveryRate
        % Calculates the average recovery rate based on the formula from
        % Gambir et at 2009 (https://doi.org/10.1371/journal.pntd.0000462)
        % v_i = (v_1-v_infty)*exp[-gamma(i-1)] + v_infty

        % Set the basic parameters
        gamma = [1.4, 0.7, 0.35];  % different values of gamma just to see what will be the plot
        v_1 = 1/15;
        v_infty = 1/2.8;

        % Set all infections (from 1 to max number of infections)
        allI = 1:100;
        % Calculate the rates
        for g = 1:length(gamma) % for all values of gamma
            V(g,:) = (v_1-v_infty)*exp(-gamma(g)*((allI)-1)) + v_infty;
        end

        output = mean(V);

        % Plot the figure
        figure
        hold on
        % Set the line styles
        linS = {'--','-',':'};
        % Actually plot the lines
        for g = 1:length(gamma) % for all values of gamma
            plot(allI, V(g,:), 'k', 'linestyle', linS{g}, ...
                'DisplayName', ['$\gamma = ' num2str(gamma(g)) '$'])
        end

        % Display the legend
        legend('show', 'Location', 'SouthEast', 'Interpreter', 'Latex');

        % Set ticks on the axis
        yticks([0 v_1, v_infty])
        yticklabels({'$0$', '$\omega_1$', '$\omega_\infty$'})

        % Set labels
        xlabel('Number of infections in a person')
        ylabel('Recovery rate, $\omega$')

        set(gca, 'XScale', 'log')
        FormatFigure
        SaveFigure('Recovery rate')
    end


% Part 6 -- Essential functions that do not depend on the model

    function ResetParameters
        % Assigns parameter base values

        % Go through all the parameters
        for aux = 1:numParams
            % Evaluate the command that assigns the parameter with a given name the proper base value
            eval([Names{aux} '=' num2str(BaseValues{aux}) ';'])
        end

        if setcontrols ~= 0 %(setcontrols = 0 if we do not want to set the controls)
            % we want to set controls too

            % Go through all the Controls
            for aux = 1:numControls
                % Evaluate the command that assigns the control with a given name the proper base value
                eval([Controls{aux,1} '=' num2str(Controls{aux,3}) ';'])
            end
        else % we just want to set the controls to 0
            % Go through all the parameters
            for aux = 1:numControls
                % Evaluate the command that assigns the parameter with a given name the proper base value
                eval([Controls{aux,1} '= 0;'])
            end
        end
    end

    function CalculateAuxiliaryVariables
        % Calculates the auxiliary variables

        % Go through all auxiliary variables
        for aux = 1:numAuxVars
            % Set their values according to the provided formula
            eval([AuxVars{aux,1} '=' AuxVars{aux,3} ';']);
        end
    end


    function error = CheckSolution(solution)
        % Checks whether the supplied solutions indeed solve the system of equations = 0

        % Takes the array "solution" in the order of Comps
        % Evaluates the equations with this potential solution
        % Returns the values of the equations
        % If the values are near 0, it is likely that the supplied vector
        % is a solution of the equations

        % The output, error, is the vector of errors for each of the
        % equation.

        % Assign the possible solutions to the compartments
        for comp = 1:numComps
            eval([Comps{comp} ' = solution(comp);']);
        end

        % Evaluate the equations with these values
        error = getEquations;
    end


    function sols = numSolve
        % Numerically solves the system of equilibria equations
        % Returns a structured array where the solutions are stored

        % Initialize the list of unknowns for the equations
        dummm = sym('dummm');
        unknowns = dummm; % This makes vars the list of appropriate type. FIX IT WITH CLEANER PROGRAMMING

        % Set up the unknowns as symbolic and put them into variables
        for comp = 1:numComps
            % Make the compartment a symbolic variable
            eval([Comps{comp} '= sym('' ' Comps{comp} ' '');']);
            % The above is basically like writing S = sym('S') but for all
            % compartments automatically and in one line

            % make sure the variable will be positive or 0
            eval(['assume( ' Comps{comp} ' >= 0)']);
            eval(['assume( ' Comps{comp} ' <= 1)']);

            % Set the variable as the unknown in the equations
            unknowns(comp) = Comps{comp};
        end

        % Get the system of equations
        EqsRHS = getEquationsTrachoma;

        % Assign the system of equations to be solved (0=RHS)
        for eq = 1:length(EqsRHS)
            eqns(eq) = EqsRHS{eq} == 0;
        end

        % Numerically solve the equations and store it in "struct" variable
        sols = vpasolve(eqns, unknowns);

        %         % Interpret the solutions
        %         numSols = size(sols.(Comps{1}),1); % This is a fix of above suggested by matlab with dynamic fields
        %
        %         disp_Diary(['There are ' num2str(numSols) ' sets of solutions']);
        %
        %         numericalSolutions = zeros(numSols, numComps); % Just initialize the array storing all solutions
        %         % numericalSolutions(i,j) will be the ith set, compartment j
        %
        %         for solSet = 1:numSols
        %             disp_Diary(['In the order ' Comps{:} ', the solution set number ' num2str(solSet) ' is'])
        %
        %             % Actually get the solutions from the structured array
        %             for comp = 1:numComps
        %                 numericalSolutions(solSet, comp) = sols.(Comps{comp})(solSet); % This is a fix suggested by matlab with dynamic fields
        %             end
        %             % Print out the solutions
        %             disp_Diary(num2str(numericalSolutions(solSet,:) ));
        %         end


    end

    function dXdt = ODEmodel(t, X)
        % Returns the equations of the ODE model for the plotting of the
        % solutions of ODEs

        % Unpack the variable X
        for comp = 1:numComps
            % Evaluate the value of each compartment
            eval([Comps{comp} '=  X(comp); ']);
            % The above is basically like writing S = X(1); etc but for all
            % compartments automatically and in one line
        end

        % Plug the compartment values into the equations to get the value of the derivatives
        % Have to convert the cell array to a (column) vector
        dXdt = cell2mat(getEquations);
    end


    function checkConsistency(num_of_tests)
        % Checks for errors
        % THIS PART IS NOT UPDATED TO PROPERLY WORK WITH THE CONTROLS YET

        % will generate num_of_tests sets of parameters (more or less
        % randomly around the predefined base values) and displays warning
        % if anything suspicious is found.

        % Checks include
        % - confirming the accuracy of analytical solutions
        % - checking that R0>1 corresponds to endemic equilibrium (by
        % comparing it to numerical solutions
        % ADD MORE AS NEEDED

        disp('Checking for consistency. It may take some time')

        % Initialize the number of times R0>1
        Endemic = 0;
        % Initialize the number of time endemic is unstable
        Unstable = 0;

        for  dummy_variable= 1:num_of_tests
            disp(['Test ' num2str(dummy_variable) ' of ' num2str(num_of_tests) '.' ])

            % Assign parameter values at random (but within the specified range)
            for aux = 1:numParams
                % Go through all the parameters
                % Evaluate the command that assigns the parameter with a given name the proper base value
                eval([Names{aux} '=' num2str((Params{aux,5}-Params{aux,4})*rand+Params{aux,4}) ';'])
            end

            % Calculate the auxiliary variables
            CalculateAuxiliaryVariables

            % Calculate Equilibrium Solutions
            ansols = getEquilibrium;

            % Check whether analytical solutions are correct
            tol = 10^(-10);  % tolerance level for correctness of analytical solutions
            if max(abs(cell2mat(CheckSolution(ansols))))>tol
                % if the max error for analytical solutions is bigger then
                % tolerance, display the warning
                disp('Analytical solutions may be wrong.')
                displayParameters
            end

            % Check whether R0<1 corresponds to no endemic equilibrium
            % Get R0
            Reff = R0;

            % Update the number of times R0>1
            if Reff>1
                Endemic = Endemic + 1;
            end

            % Get numerical solutions
            numsols = numSolve;

            if ((Reff<1) && (any(numsols.I>0)))
                % if R0<1 but there is an endemic equilibrium (positive infected)
                disp('R0<1 but endemic equilibrium exists')
                displayParameters
            end

            if ((Reff>1) && (all(numsols.I<=0)))
                % if R0>1 but there is no  endemic equilibrium (no positive infected)
                disp('R0>1 but endemic equilibrium does not exist')
                displayParameters
            end

            % Set the number of numerical solutions (initialize first)
            %n_of_numsols = [];
            %eval(['n_of_numsols = size(numsols.' Comps{1} ',1);']); % This finds the size of the solutions of the first compartment
            n_of_numsols = size(numsols.(Comps{1}),1); % This is a fix of above suggested by matlab

            % Get the index where numerical and analytical should agree
            solIdx = 0; % Initialize the index
            for aux = 1:n_of_numsols % For every numerical solution
                if abs(numsols.I(aux) - ansols(2))<tol  % if numerical value for I agrees with analytical
                    % Set the index
                    solIdx = aux;
                end
            end

            % Check whether the solutions agree for all compartments
            if solIdx == 0 % did not agree even for one compartment
                disp('Numerical and analytical solutions do not agree, Idx = 0')
                displayParameters
            else
                % Initialize the agreement array
                agree = zeros(1, numComps);
                for comp = 1:numComps
                    % Check the agreement at compartment comp
                    %eval(['agree(comp) = abs(numsols.' Comps{comp} '(solIdx)-ansols(comp))<tol;'])
                    agree(comp) = abs(numsols.(Comps{comp})(solIdx)-ansols(comp))<tol;
                end
                if ~all(agree)  % If there was any disagreement
                    disp('Numerical and analytical solutions do not agree')
                    displayParameters
                end
            end

            %             % Check the global stability of the endemic equilibria
            %             if Reff>1 % only if the endemic equilibrium is possible
            %                 disp('Checking global stability of endemic equilibria')
            %                 % Set initial conditions
            %                 InitConditions  = [1 1 0 0];
            %                 % Set thenumber of months to run the ODEs
            %                 tspan = [0, 12000];
            %                 % Numerically solve the ODE
            %                 [t,y] = ode45(@(t,y) ODEmodel(t,y), tspan, InitConditions);
            %                 % Get the difference between numerical and analytical
            %                 % solution
            %                 difference = max(abs(ansols - y(end,:)));
            %                 if difference >10^(-3)
            %                     disp('Equilibrium may not be stable')
            %                     Unstable = Unstable +1;
            %                     displayParameters
            %                 end
            %
            %             end
        end
        disp(['Out of ' num2str(Endemic) ' endemic equilibria, ' num2str(Unstable) ' were unstable'])

        disp('Consistency check complete. If no warning was displayed, no inconsistency was found')


        % Reset parameters back to base values
        ResetParameters
        CalculateAuxiliaryVariables
    end


    function output = getCriticalValue(aa,bb, VarName)
        % Returns a critical value of Varname  within  interval [aa, bb]
        % i.e. value where R0 = 1
        % Implicitly assumes that R0 is decreasing in the parameter VarName
        % but will work on increasing as well. May not work properly if teh
        % relationship is more complicated

        % Uses bisection method (recursively divides the intervals in half
        % until the interval is short enough and within our tolerance for
        % an error

        % aa should be smaller than bb (but this requirement is not
        % crucial especially if R0 is not decreasing)

        %THIS FUNCTION MAY BE OBSOLETE AND CAN LIKELY BE REPLACED BY GETROOT FUNCTION


        if abs(aa-bb)<10^(-3)
            %if we are already close enough together
            % return the midpoint
            output = (aa+bb)/2;
        else
            % we are still far away, so evaluate R0
            % Store the current value of VarName
            %eval(['temp =' VarName ';']); % like  temp = p;
            temp =eval(VarName);
            % Evaluate R0 at aa and bb and the midpoint
            eval([VarName '= aa ;']); %  like p = aa;
            CalculateAuxiliaryVariables
            R0aa = getR0;
            eval([VarName '= bb ;']); %  like  p = bb;
            CalculateAuxiliaryVariables
            R0bb = getR0;
            eval([VarName '= (aa + bb)/2;']); %  like  p = (aa+bb)/2;
            CalculateAuxiliaryVariables
            R0mid = getR0;

            % Return VarName to its original value
            eval([VarName ' = temp ;']); % like p = temp;
            CalculateAuxiliaryVariables

            if (R0aa-1)*(R0mid-1)<0
                % if R0 at aa has a different sign than R0 at midpoint
                output = getCriticalValue(aa,(aa+bb)/2, VarName);
            elseif (R0bb-1)*(R0mid-1)<0
                % if R0 at bb has a different sign than R0 at midpoint
                output = getCriticalValue((aa+bb)/2,bb, VarName);
            else
                % should not happen, but if it does, it means that we cannot
                % use the method

                % In general, the function R0 is decreasing in our variable, so as long
                % as both are positive, it means that the critical values
                % is either the lower bound or the upper bound
                if R0aa<=1
                    % R0 already small enough at lower bound
                    output = aa;
                elseif R0bb>=1
                    % R0 still too large at upper bound
                    output = bb;
                else
                    % This should really not happen but display warning
                    % just in case
                    disp('Something went wrong when calculating critical values')
                    displayParameters
                end
            end
        end
    end


    function output = getRoot(myfunction, VarName, lb, ub, tol)
        % Returns a root of myfunction as a function of a variable Varname  on  interval [lb, ub]
        % the root is returned up to a tolerance value tol
        %
        % Implicitly assumes that myfunction is decreasing (but works in most
        % other cases too, especially if the first call is set up properly with myfunction
        % at aa having a different sign than at bb)

        % Uses bisection method (recursively divides the intervals in half
        % until the interval is short enough and within our tolerance for
        % an error

        % aa should be smaller than bb for decreasing functions but not
        % crucial if the sign of myfunction at aa is different than the
        % sign at bb

        % Declare the arguments and set their values if not provided
        if nargin <5 % if no tolerance is given
            % Set it as 10^-3
            tol = 10^(-3);
        end

        if abs(lb-ub)<tol
            %if we are already close enough together
            % return the midpoint
            output = (lb+ub)/2;
        else
            % we are still far away, so evaluate the function
            % Store the current value of VarName
            temp = eval(VarName);
            % Evaluate myfunction at aa and bb and the midpoint
            eval([VarName '= lb ;']); %  like p = lb;
            CalculateAuxiliaryVariables
            f_lb = myfunction(); % f_aa is the value of myfunction at lb
            eval([VarName '= ub ;']); %  like  p = ub;
            CalculateAuxiliaryVariables
            f_ub = myfunction();  % f_bb is the value of myfunction at ub
            eval([VarName '= (lb + ub)/2;']); %  like  p = (lb+ub)/2;
            CalculateAuxiliaryVariables
            f_mid = myfunction(); % f_mid is the value of myfunction at (lb+ub)/2

            % Return VarName to its original value
            eval([VarName ' = temp ;']); % like p = temp;
            CalculateAuxiliaryVariables

            if (f_lb*f_mid)<0
                % if myfunction at aa has a different sign than at midpoint
                % Look for the root between aa and the midpoint
                output = getRoot(myfunction, VarName, lb, (lb+ub)/2, tol);
            elseif (f_ub*f_mid)<0
                % if myfunction at bb has a different sign than at midpoint
                % Look for the root between the midpoint and bb
                output = getRoot(myfunction, VarName, (lb+ub)/2, ub, tol);
            else
                % should not happen, but if it does, it means that we cannot
                % use the method

                % In general, if we assume myfunction  is decreasing in our variable,
                % it means that the ``root'' (which would be NE or HI)
                % is either the lower bound or the upper bound
                if f_lb<=0
                    % myfunction already small enough at lower bound
                    output = lb;
                elseif f_ub>=1
                    % myfunction still too large at upper bound
                    output = ub;
                else
                    % This should really not happen but display warning
                    % just in case
                    disp('Something went wrong when calculating root')
                    %displayParameters % UNCOMMENT WHEN WE WANT TO SEE
                    %WHAT PARAMETER VALUES CAUSED THE ISSUE SO THAT WE
                    %CAN INVESTIGATE WHAT IS WRONG
                    % Return the midpoint in the spirit of better to return something than nothing (VERY BAD PROGRAMING)
                    output = (lb+ub)/2;
                end
            end
        end
    end

    function plotCriticalValues(aa,bb,VarName, DispName)
        % Plots how R0 depends on Varname  within  interval [aa, bb]
        % aa should be smaller than bb
        % DispName is the way VarName should be displayed on the plot

        % Store the current value of VarName
        temp =eval(VarName);
        % Set all values of VarName. Make sure we include the critical
        % value too
        critVarName = getCriticalValue(aa,bb, VarName);
        allValues = sort(unique([linspace(aa,bb,101) critVarName]));

        % Initialize myR0
        myR0 = zeros(1, length(allValues));
        % For every value in [aa,bb]
        for auxVar = 1:length(allValues)
            % Evaluate R0 at corresponding value of VarName
            eval([VarName '= allValues(auxVar) ;']); %  like p = aa;
            CalculateAuxiliaryVariables
            myR0(auxVar) = getR0;
        end

        % Return VarName to its original value
        eval([VarName ' = temp ;']); % like p = temp;
        CalculateAuxiliaryVariables

        % Plot the figure
        figure
        % Dependence of R0 on VarName
        plot(allValues, myR0, 'k-')
        hold on
        % Horizontal line at R0=1
        plot([allValues(1) allValues(end)], [1 1], 'k:')
        % Vertical line at the critical value
        plot([critVarName    critVarName ], [0, 1], 'k:')

        % Add labels, ticks, and format and save
        xlabel('Vaccination coverage $\overline{v}$')
        ylabel('Reproduction number')
        xticks(linspace(aa,bb,6))
        FormatFigure
        SaveFigure(['CriticalValues_' VarName])

    end


    function output = checkEEuniqueness
       %     function LHS_PRCC(RespFunction, RespName, FileName, Pars, Samples)
       % Searches the parameter spaces and checks whether there is a uniqeu
       % EE or if there are multiple ones

            Samples = 1000;

            Pars = Params;

        disp('checking uniquiness of EEs')

        % Get the number of parameters, discard the number of columns
        [numPars,~] = size(Pars); %

        % Get the parameter names
        myNames = Pars(:,1);

        % Initiate
        paramsUn = zeros(Samples, numPars); % This stores the values of the parameters
        allResp_Values = zeros(1,Samples); % This stores the values of the response function
        % Generate Latin Hypercube Sampling
        for aux1 = 1:Samples
            aux1
            for aux = 1:numPars
                % Go through all the parameters
                % Evaluate the command that assigns the parameter with a given distribution with a parameter range
                % We need a column vector, but we will generate a row vector
                % first and transpose it during the assignment so that we can
                % use the eval command

                % Assign parameters at random but within bounds
                eval([myNames{aux} '=' num2str((Pars{aux,5}-Pars{aux,4})*rand+Pars{aux,4}) ';'])

                % Evaluate the command that assigns the parameter with a given name the proper base value
                %eval(['paramsUn(aux1, aux) = ' myNames{aux} ';'])
                paramsUn(aux1, aux) = eval(myNames{aux});

                % Calculate auxiliary variables
                CalculateAuxiliaryVariables
            end
            % get the numerical solutions
            temp = getNumericalSolution;
            if size(temp,1)>1 
                displayParameters
            end
        end
    end

%%
    function prcc=PRCClocal(values, Y, FileName, YName, Pars)
        % PRCC procedure
        % input:  values: values of the parameters
        %       and Y, response function that we investigate how it depends
        % on the parameters
        % output - the prcc coefficients

        % Based on Marino, S., Hogue, I. B., Ray, C. J., and Kirschner, D. E. (2008).
        % A methodology for performing global uncertainty and sensitivity analysis in systems
        % biology. Journal of Theoretical Biology, 254(1):178-196
        % Part of the code for PRCC taken from
        % http://malthus.micro.med.umich.edu/lab/usanalysis.html

        % Initiate the LHS matrix that will carry all the parameters
        LHSmatrix= values;

        if nargin == 3 % if the last parameter is not specified
            % Do sensititivity on all parameters
            Pars = Params;
        end

        % Get the number of parameters, discard the number of columns
        [numPars,~] = size(Pars); %

        % Get the parameter labels
        myLabels = Pars(:,2);

        % Preallocate PRCC values
        prcc = zeros(1,numPars);

        for i=1:numPars  % Loop for the parameters

            % Remove the ith parameter
            LHStemp=LHSmatrix;
            LHStemp(:,i)=[];
            Ztemp=LHStemp;
            %LHStemp=[];

            % Get the correlation coefficient
            [rho_aux,~]=partialcorr([LHSmatrix(:,i),Y],Ztemp,'type','Spearman');

            % Record the correlation coefficient
            prcc(1,i)=rho_aux(1,2);

        end

        % Sort the correlation coefficients for better plotting
        [sortedPRCC,I] = sort(prcc, 'descend');

        % PLot only the important coefficients
        %figure
        % Determine which ones are important
        importantPRCC = sortedPRCC(abs(sortedPRCC)>0.05);
        if isempty(importantPRCC)
            importantPRCC = sortedPRCC;
        end

        h=barh(importantPRCC);
        ylim([0.5 length(importantPRCC)+0.5]);
        % Ticks at integers and labeled by the parameter names/labels
        ax = gca;
        ax.YTick = 1:length(importantPRCC);
        ax.YTickLabel = myLabels(I(abs(sortedPRCC)>0.05));
        ax.TickLabelInterpreter = 'latex';
        ylabel('Parameters', 'Interpreter', 'latex');
        % Set the x axis between -1 and 1
        xlim([-1 1]);
        xlabel(['PRCC for ' YName]);
        % Make the color gray
        h.FaceColor = [0.5 0.5 0.5];

        %FormatFigure;
        %SaveFigure([FileName '_bar_Marino_important'])
    end


    function LHS_PRCC(RespFunction, RespName, FileName, Pars, Samples)
        % Does PRCC uncertainty and sensitivity analysis
        % Based on Marino, S., Hogue, I. B., Ray, C. J., and Kirschner, D. E. (2008).
        % A methodology for performing global uncertainty and sensitivity analysis in systems
        % biology.Journal of Theoretical Biology, 254(1):178-196
        % Part of the code for PRCC taken from
        % http://malthus.micro.med.umich.edu/lab/usanalysis.html

        % Set the parameters if some are not provided
        if nargin < 5 % if Samples not provided
            % Specify how many times we want to generate the parameter
            % values
            Samples = 1000;
        end

        if nargin < 4  % if the Pars is not specified
            % Do sensititivity on all parameters
            Pars = Params;
        end

        disp('Doing sensitivity analysis based on Marino et al')

        % Get the number of parameters, discard the number of columns
        [numPars,~] = size(Pars); %

        % Get the parameter names
        myNames = Pars(:,1);

        % Initiate
        paramsUn = zeros(Samples, numPars); % This stores the values of the parameters
        allResp_Values = zeros(1,Samples); % This stores the values of the response function
        % Generate Latin Hypercube Sampling
        for aux1 = 1:Samples

            for aux = 1:numPars
                % Go through all the parameters
                % Evaluate the command that assigns the parameter with a given distribution with a parameter range
                % We need a column vector, but we will generate a row vector
                % first and transpose it during the assignment so that we can
                % use the eval command

                % Assign parameters at random but within bounds
                eval([myNames{aux} '=' num2str((Pars{aux,5}-Pars{aux,4})*rand+Pars{aux,4}) ';'])

                % Evaluate the command that assigns the parameter with a given name the proper base value
                %eval(['paramsUn(aux1, aux) = ' myNames{aux} ';'])
                paramsUn(aux1, aux) = eval(myNames{aux});

                % Calculate auxiliary variables
                CalculateAuxiliaryVariables
            end
            % Evaluate the response variable
            allResp_Values(aux1) = RespFunction();
        end


        % Plot the histogram to show uncertainty
        %figure
        nexttile(mytile)
        allResp_Values
        histogram(allResp_Values,  'Normalization', 'probability');
        xlabel(RespName)
        ylabel('Frequency')

        nexttile(mytile+3)
        mytile = mytile+1;
        %FormatFigure
        %SaveFigure([FileName '_hist_Marino'])

        % Get tha average value, do not consided NaN (not a number) values
        disp(['The average value of ' RespName ' is ' num2str(nanmean(allResp_Values))]);

        % Plot the bars with PRCC indices
        PRCClocal(paramsUn, allResp_Values', FileName, RespName, Pars)
    end


    function displayParameters
        % Displays parameter values for cross-checking
        disp('Parameter values are')
        for aux = 1:numParams
            % Go through all the parameters and display their values
            eval([Names{aux}])
        end
        pause

    end


%% (Part 7) Auxiliary Functions for easy plotting, etc


    function FormatFigure(h)
        % Formats figures so that all figures are uniformly formatted

        if nargin == 0 % if the function is called without an argument, assume we want to format current figure
            h = gcf;
        end

        % Get axes handle
        haxes=get(h, 'CurrentAxes');

        % Get figure number
        fnbr = get(h,'Number');
        [fig_x,fig_y] = getPosition(fnbr);

        % Set dimensions of the figure
        set(h,'Units','Inches','Position',[fig_x, fig_y, 3, 2.5]);

        % Set default font size
        set(haxes,'FontSize',10)
        % Set interpreter to LaTeX
        set(0,'defaultTextInterpreter','latex')

        % Set the interpreter for latex
        set(haxes, 'TickLabelInterpreter', 'latex');

        % Find all line objects
        hline= findobj(haxes,'Type','line');
        % Set line properties (relatively fat lines)
        set(hline, 'LineWidth'   , 1);

        % Set axes properties
        set(haxes, ...
            'Box'         , 'on'     , ...  %puts a box around the axis
            'TickDir'     , 'in'     , ...
            'TickLength'  , [.02 .01] , ...
            'XMinorTick'  , 'off'      , ...
            'YMinorTick'  , 'off'     , ...
            'LineWidth'   , 1);

        function [xpos,ypos] = getPosition(n)
            % gets the x y position of the figure to plot
            n = mod(n-1,15)+1;
            ypos = floor((n-1)/5)*5;
            xpos = (mod(n-1,5))*3;
        end

    end

    function SaveFigure(filename)
        % Saves a current graphics file to file named filename.pdf

        % Get the handle
        h=gcf;
        set(h,'Units','Inches');
        pos = get(h,'Position');

        % Cut all the white margins
        set(h,'PaperPositionMode','Auto','PaperUnits','Inches','PaperSize',[pos(3), pos(4)])

        % Actually save
        %print(h,['Figures/' filename, '.pdf'],'-dpdf','-r0')
        saveas(h, ['Figures/' filename],'epsc')

        % This outputs on the screen what figure was saved into what file
        disp_Diary(['Saved a figure ' num2str(get(gcf,'Number')) ' into a file ' ...
            filename '.pdf'])
    end

    function disp_Diary(string)
        % Displays text on the screen and also logs it in the diary
        diary on
        disp(string)
        diary off
    end

end
